# Supplementary material for: Effect of soybean and seaweed-based diets on growth performance, feed utilization, and gut microbiota of tilapia: A systematic review and meta-analysis
Source: PLoS One. 2024 Jul 24;19(7):e0293775. doi: 10.1371/journal.pone.0293775 (PMC11268637; doi:10.1371/journal.pone.0293775)
Supplement: S3 Table — (XLSX) [file pone.0293775.s003.xlsx]

## Sheet: ELIGIBLE STUDIES
	Title:	Effect of Soybean and Seaweed-based Diets on Growth Performance, Feed Utilization, and Gut Microbiota of Tilapia: A Systematic Review and Meta-analysis
	Authors:	Leonildo dos Anjo Viagem1,2,3*; Jean Nepomuscene Hakizimana1; Cyrus Rumisha2; Brunno da Silva Cerozi4 and Gerald Misinzo1,5*
	Affiliation:	1 SACIDS Africa Centre of Excellence for Infectious Diseases, SACIDS Foundation for One Health, Sokoine University of Agriculture, PO Box 3297, Morogoro, Tanzania 2 Department of Animal, Aquaculture and Range Sciences, College of Agriculture, Sokoine University of Agriculture, PO Box 3004, Morogoro, Tanzania 3 Department of Food and Agricultural Sciences, Rovuma University, Cabo Delgado, Mozambiq…
	Correspondence:	leonildo.viagem@sacids.org (LAV) and gerald.misinzo@sacids.org (GM)
	S3 Table. Data extraction from eligible studies on the effect of soybean and seaweed-based diets on tilapia production
	#	Study (author and year)	Type of diet	Inclusion level		Study design	Experiment duration (day)	Sample size (nº of fish)		Main Results
										Quantitative		Qualitative (Description)
				Applied	Recommended			Treated	Control	SGR (%.day-1) ± SD/SE	FCR ± SD/SE
	1	Azaza et al., (2008)	Defatted soybean meal	NA	NA	A control diet (SBM0) of 378 g kg-1 crude protein with 18.4 kJ g-1 gross energy was formulated, and three diets identical to the basal diet were autoclaved for 10 (SBM10), 20 (SBM20), or 30 min (SBM30). Each diet treatment was applied to triplicate groups of 30 fish.	45	270	90	SBM0 = 5.22 ± 0.09	SBM0 = 1.61 ± 0.15	Fish fed with the SBM30 diet had significantly higher weight gain and protein efficiency ratio than those fed with the other diets. No feed-related mortality was observed during the whole experimental period
										SBM10 = 5.09 ± 0.14	SBM10 = 1.63 ± 0.08
										SBM20 = 5.24 ± 0.10	SBM20 = 1.58 ± 0.11
										SBM30 = 5.90 ± 0.14	SBM30 = 1.32 ± 0.04
	2	Agbo et al., (2015)	Soybean Meal	50% and 75%	0.6	The growth experiment was conducted in plastic tanks in a recirculation system where each dietary treatment was in triplicate	56	120	60	Control = 3.72 ± 0.12	Control = 2.07 ± 0.26	Growth performance and feed utilization of fish fed with the oilseed meal mixtures indicated that up to 50% replacement could be more effective than a single source for the substitution of fish meal in tilapia diets.
										SBM50 = 3.07 ± 0.09	SBM50 = 2.89 ± 0.27
										SBM75 = 2.58 ± 0.15	SBM75 = 3.64 ± 0.68
	3	Yigit et al., (2016)	Fermented Soybean	10%, 20%, 30%, 40% and 50%	0.5	The experiment was conducted in triplicate where six experimental diets were prepared by replacing 0% (control), 10% (FSM10), 20% (FSM20), 30% (FSM30), 40% (FSM40), and 50% (FSM50)	90	375	75	Control = 14.92 ± 0.50	Control = 1.80 ± 0.08	Tilapia fed with diets containing fermented soybean meal up to 50% fish meal exhibited similar growth, feed conversion ratio (FCR), protein efficiency ratio (PER), and protein digestibility compared with the control diet. FSMW could replace up to 40% of fish meal protein in juvenile tilapia diets.
										FSM10 = 14.58 ± 0.50	FSM10 = 1.90 ± 0.08
										FSM20 = 15.26 ± 0.50	FSM20 = 1.75 ± 0.08
										FSM30 = 15.74 ± 0.50	FSM30 = 1.65 ± 0.08
										FSM40 = 14.38 ± 0.50	FSM40 = 1.79 ± 0.08
										FSM50 = 13.11 ± 0.50	FSM50 = 2.08 ± 0.08
	4	Lin and Luo (2011)	Soybean Meal	25%, 50%, 75% and 100%	0.75	Five isonitrogenous and isoenergetic experiment diets were formulated replacing 0 (FM, control), 25%, 50%, 75%, and 100% of protein from fish meal (FM) with solvent extracted soybean meal (SBM)	56	360	90	Control = 2.96 ± 0.049	Control = 1.69 ± 0.050	The growth was affected by dietary SBM level. Fish fed the diet with 100% protein from SBM had lower relative weight gain (RWGR), specific growth rate (SGR) and protein efficiency ratio (PER) than the other groups. Feed conversion ratio (FCR) was higher than other groups with a 100% substitution level.
										SBM25 = 2.93 ± 0.049	SBM25 = 1.74 ± 0.050
										SBM50 = 2.86 ± 0.049	SBM50 = 1.78 ± 0.050
										SBM75 = 2.83 ± 0.049	SBM75 = 1.89 ± 0.050
										SBM100 = 2.45 ± 0.049	SBM100 = 2.18 ± 0.050
	5	Abdel-Warith et al., (2013)	Full Fat Soybean Meal	15% and 20%	NR	Four diets: FFSB0 (D1: FM-control), FFSB15 (D2); FFSB20 (D3) and FFSB 20 g/100 protein of diets + DL-methionine (D4). The fish were distributed into four equal duplicate groups	84	120	40	D1 = 2.62 ± 0.08	D1 = 1.09 ± 0.02	The growth of O. niloticus was significantly decreased with substitution of fish meal by FFSB (D2, D3 and D4) compared to the control group (D1). The lowest weight gain (WG), specific growth rate (SGR) and protein efficiency ratio (PER) were achieved at D4.
										D2 = 2.33 ± 0.04	D2 = 1.22 ± 0.02
										D3 = 2.31 ± 0.04	D3 = 1.24 ± 0.03
										D4 = 2.29 ± 0.03	D4 = 1.22 ± 0.01
	6	Koumi et al., (2009)	Soybean Meal	50% and 100%	NR	Three isoproteic (35%) diets containing 0% (FD); 50% (MD) and 100% (SD) fish protein substituted by soya protein were formulated. Three replicate tanks were constituted for each diet and fish were fed at ration of 3% fresh weight three times a day	180	150	150	FD = 1.6 ± 0.1	FD = 1.1 ± 0.2	The best growth was achieved with fish fed FD. Growth parameters such as final body weight, body weight gain and specific growth rate decreased with increased dietary soya protein. In contrast, no significant differences were found in feed and protein utilization parameters.
										MD = 1.5 ± 0.4	MD = 1.2 ± 0.04
										SD = 1.4 ± 0.1	SD = 1.2 ± 0.1
	7	Koumi et al., ( (2011)* (O.n)	Soybean Meal	25% and 50%	0.5	Three diets were formulated to be isonitrogenous (35% crude protein) by substituting fish meal for soybean meal at levels of 0 (FM), 25 (SBM25) and 50% (SBM50). Diets were fed to triplicate groups of each species at ratio of 5% body weight.	180	240	120	Control = 1.6 ± 0.1	Control = 1.1 ± 0.2	In O. niloticus, SR, FCR and PER were not affected by dietary protein substitution level. However, FBW, FBL and SGR increased with an increasing dietary soybean protein level.
										SBM25 = 1.5 ± 0.04	SBM25 = 1.2 ± 0.04
										SBM50 = 1.4 ± 0.1	SBM50 = 1.2 ± 0.1
	8	Koumi et al., (2011)* (S. m)								Control = 1.3 ± 0.02	Control = 2.4 ± 0.7	S. melanotheron fed all three diets had no significant difference in FBW, FBL, SGR, SR, FCR, PER or production time
										SBM25 = 1.3 ± 0.03	SBM25 = 2.9 ± 0.3
										SBM50 = 1.3 ± 0.04	SBM50 = 2.4 ± 0.3
	9	Obirikorang et al., (2019)	Soybean Meal	32%, 43% and 51%	0.5	Three isonitrogenous and isoenergetic diets were formulated, contained soybean meal at 32%, 43% and 51% (diets 1, 2 and 3 respectively).	21	2025	675	Control = 2.70 ± 0.53	Control = 1.65 ± 0.32	The growth performance and feed utilization parameters did not vary significantly among the different treatments.
										D1 = 2.27 ± 0.11	D1 = 1.64 ± 0.04
										D2 = 2.43 ± 0.39	D2 = 1.61 ± 0.17
										D3 = 2.38 ± 0.30	D3 = 1.79 ± 0.12
	10	Salem et al., (2021)	Seaweed (Laurencia obtusa)	2%, 4% and 8%	4.1g/kg (0,41%)	The experiment was done in three replicates of the four dietary treatments containing four levels of the dried L. obtusa: 0, 2, 4, and 8 g kg−1 diet and coded as LO0 (control), LO2, LO4, and LO8, respectively	70	90	30	LO0 = 1.88 ± 0.01	LO0 = 1.93 ± 0.005	The best growth performance was shown at LO2 followed by LO4, and LO8, with LO0 giving the lowest results. LO0 and LO8 produced the highest feed conversion ratio followed by LO2 and LO4.
										LO2 = 2.26 ± 0.002	LO2 = 1.43 ± 0.02
										LO4 = 2.22 ± 0.03	LO4 = 1.33 ± 0.03
										LO8 = 1.93 ± 0.05	LO8 = 1.80 ± 0.07
	11	Ashour et al., (2020)	TrueAlgaeMax (TAM)	0,5%, 1%, 1.5% and 2%	0.02	Five diets (D0, D0.5, D1, D1.5, and D2) were supplemented with different TrueAlgaeMax (TAM) concentrations (0, 0.5, 1, 1.5, and 2%, respectively). Three replicate net enclosures were randomly assigned to each treatment	70	1440	360	D0 = 2.20 ± 0.0	D0 = 1.51 ± 0.01	All fish fed TAM-supplemented diets showed higher growth performance and feed efficiency than the control diet
										D0.5 = 2.20 ± 0.0	D0.5 = 1.55 ± 0.01
										D1 = 2.33 ± 0.0	D1 = 1.45 ± 0.05
										D1.5 = 2.37 ± 0.6	D1.5 = 1.37 ± 0.04
										D2 = 2.40 ± 0.0	D2 = 1.31 ± 0.02
	12	Khalafalla and El-Hais (2015)	Seaweed (Ulva lactuca)	2,5% and 5%	0.05	Fish were randomly divided in triplicates (10 fish per replication). Five experimental commercial diets were formulated to contain 0, 2.5 and 5% of green algae Ulva lactuca and red algae Pterocladia capillacea	90	60	30	Control = 1.12 ± 0.30	Control =1.74 ± 0.31	The growth performance parameters and feed utilization values of experimental fish were increased significantly by both of algae supplementation. Diet supplemented with 5% of Ulva lactuca had acceptable growth parameters compared with other diets.
										D2 = 1.33 ± 0,30	D2 = 1.37 ± 0.31
										D3 = 1.39 ± 0,30	D3 = 1.24 ± 0.31
	13	Khalafalla and El-Hais (2015)	Seaweed (Pterocladia capillacea)					60		Control: 1.12 ± 0.30	Control: 1.74 ± 0.31
										D4 = 1.27 ± 0,30	D4 = 1.50 ± 0.31
										D5 = 1.30 ± 0,30	D5 = 1.41 ± 0.31
	14	Radwan et al., (2022)	Seaweed of extract nanoparticle (GNS)	0.1%, 0.25%, 0.5% and 1%	0,5% and 1%	Fish were apportioned into six experimental groups (T0, T1, T2, T3, T4, and T5) represented as 0.0%, 0.0%, 0.1%, 0.25%, 0.5%, and 1.0% GNS in diets with CA/bio-AgNps, respectively, in three replicates per group.	60	900	180	Control = 1.39 ± 0.03	Control = 1.76 ± 0.12	Supplementing GNS diets, especially 0.5% and 1.0%/kg diets with bionanocomposite cellulose acetate embranes (CA/bio-AgNps), improved the growth performance, digestive enzyme actions, and overall health status remarkably.
										T1 = 1.59 ± 0.40	T1 = 1.57 ± 0.30
										T2 = 1.78 ± 0.30	T2 = 1.37 ± 0.30
										T3 = 1.87 ± 0.50	T3 = 1.34 ± 0.40
										T4 = 1.99 ± 0.30	T4 = 1.21 ± 0.30
										T5 = 2.11 ± 0.40	T5 = 1.08 ± 0.30
	15	Hussein (2017)	Seaweed (Taonia atomaria)	5%, 10% and 15%	0.05	Four experimental diets were formulated and marked as D1 (control), D2, D3, and D4 and the feeding trial was carried out using triplicate groups of Nile tilapia	84	135	45	Control = 2.76 ± 0.1	Control = 1.3 ± 0.1	Seaweed (Taonia atomaria) supplemented diets did not affect the performance of Nile tilapia. It can be supplemented to diets for Nile tilapia up to 5% without any adverse effect.
										D2 = 2.57 ± 0.2	D2 = 1.4 ± 0.2
										D3 = 2.65 ± 0.2	D3 = 1.3 ± 0.1
										D4 = 2.94 ± 0.3	D4 = 0.93 ± 0.2
	16	El-Sayed Saleh (2020)	Seaweed (Enteromorpha flaxusa)	50% and 100%	1	The trial consists of three treatments: first fish fed on artificial feed only, the second treatment, fish fed on fresh macro algae (Enteromorpha flaxusa) only and the third treatment, fish were fed of half feeding rate on artificial feed and other fresh macro algae (Enteromorpha flaxusa). Fishes were randomly distributed and stocked at 25 juveniles/tank The experimental treatments were duplicate…	50	100	50	Control (AD) = 2.97 ± 0.06	Control (AD) = 1.29 ± 0.04	Survival percentage was within the range 86–90%, with insignificant differences among treatments. The highest final weight and specific growth rate of fish were recorded with fed on artificial feed alone and fresh algae alone. While, fish fed on artificial feed alone led to higher final length, total weight gain and daily growth rate. The highest feed intake was observed with fish fed on fresh al…
										FA = 2.49 ± 0.19	FA = 2.19 ± 0.08
										D+A = 1.69 ± 0.17	D+A = 2.20 ± 0.16
	17	Younis et al., (2017)	Seaweed (Gracillaria arcuata)	20%, 40% and 60%	0.2	The fish were fed with an algae-free control diet (C) and three experimental diets which replaced conventional fish meal with varying levels of dried G. arcuata (20%, 40% and 60%, represented as G20, G40 and G60, respectively). The experiment was done in three replicate at a stocking density of 100 fish/m	84	144	48	Control = 1.405 ± 0.156	Control = 1.779 ± 0.248	The growth parameters of FW, WG, WG%, DGR and SGR were significantly reduced at all levels of algae incorporation compared to the control diet. Moreover, the negative impact of Gracilaria meal on the growth performance of Nile tilapia increased as the proportion of algae in the diet increased, with fish on diet G20 exhibiting a significantly higher growth performance than the fish on either of th…
										D20 = 1.216 ± 0.095	D20 = 2.276 ± 0.292
										D40 = 1.020 ± 0.068	D40 = 3.092 ± 0.588
										D60 = 0.971 ± 0.061	D60 = 3.493 ± 0.639
	18	Stadtlander et al., (2012)	Seaweed (Nori: Porphyra yezoensis)	15% and 30%	0.15	Three different diets, one control diet, and two experimental diets, were formulated. Standard fish meal (680 g.kg-1 CP) was used as a control diet and was replaced at a level of 15% and 30% of P. yezoensi. The fishes were individually stocked into the completely computer-controlled respirometric system. The three different diets were assigned randomly to five fish each resulting in five replicat…	70	10	5	Control = 2.09 ± 0.14	Control = 1.67 ± 0.11	No statistically significant differences in growth or feed utilization between the control diet and either Nori diet were found. results show that a low eplacement level (15%) of fish meal with Nori improves growth and feed utilization
										T1 (15%) = 2.32 ± 0.14	T1 (15%) = 1.44 ± 0.11
										T1 (30%) = 2.04 ± 0.04	T1 (30%) = 1.65 ± 0.05
	19	El-Saidy et al., (2010)	Soybean Milk	25%, 50%, 75% and 100%	0.75	The trial consists of five treatments: Fish meal (FM) and oakara meal (meal): 25% OM; 50% OM; 75% OM and 100% OM. The experiment were done in triplcate	84	180	45	Control = 1.40 ± 0.01	Control = 1.83 ± 0.08	The results suggest that up to 75% of FM protein can be replaced by OM protein in Nile tilapia, mono-sex male diets.
										OM (25%) = 1.46 ± 0.01	OM (25%) = 1.76 ± 0.06
										OM (50%) = 1.44 ± 0.01	OM (50%) = 1.72 ± 0.02
										OM (75%) = 1.45 ± 0.01	OM (75%) = 1.74 ± 0.05
										OM (100%) = 1.34 ± 0.03	OM (100%) = 1.88 ± 0.1
	20	Eissa et al., (2021)**	Seaweed (Ulva lactuca)	5%, 10% and 15%	0.15	Ten experimental diets were formulated as control that contains FM as the major source of protein and other diets in which the FM was partially substituted with 5% Ulva lactuca (U5), 10 % U. lactuca (U10), 15% U. lactuca (U15), 5% Laurencia obtusa (L5), 10% L. obtusa (L10), 15% L. obtusa (L15), 5% Cystoseira myrica (C5), 10% C. myrica (C10) and 15% C. myrica (C15)	90	180	60	Control = 2.63 ± 0.09	Control = 1.69 ± 0.03	In U. lactuca, all growth parameters were at its highest values in U5 and decreased with the increase of inclusion levels.
										U5 = 2.71 ± 0.13	U5 = 1.66 ± 0.04
										U10 = 2.39 ± 0.10	U10 = 1.79 ± 0.05
										U15 = 2.31 ± 0.04	U15 = 1.82 ± 0.02
	21	Eissa et al., (2021)**	Seaweed (Laurencia obtusa)				90	180	60	Control = 2.63 ± 0.09	Control = 1.69 ± 0.03	In Laurencia groups, the growth improved gradually with the increase in concentration and reached the highest level in Laurencia 15%. Results showed that, the most effective group to be used is L. obtusa (than U. lactuca and C. myrica) which induced better growth performance with replacement levels up to 15% compared to the control diet.
										L5 = 2.25 ± 0.08	L5 = 1.86 ± 0.04
										L10 = 2.74 ± 0.08	L10 = 1.65 ± 0.03
										L15 = 2.82 ± 0.05	L15 = 1.62 ± 0.02
	22	Eissa et al., (2021)**	Seaweed (Cystoseira myrica)				90	180	60	Control = 2.63 ± 0.09	Control = 1.69 ± 0.03	The growth values ,when FM was partially replaced with C. myrica, were at their maximum at C15%.
										C5 = 2.58 ± 0.10	C5 = 1.70 ± 0.04
										C10 = 2.49 ± 0.08	C10 = 1.74 ± 0.03
										C15 = 2.66 ± 0.08	C15 = 1.67 ± 0.03
	23	Saleh et al., (2014)	Seaweed (Ulva fasciata)	25%, 50%, 75% and 100%	7,5% and 10%	Five diets contain different levels (0, 25, 50, 75, and 100 g kg−1) of U. fasciata were formulated. The experiemnt was done in triplicate	60	360	90	Control = 3.18 ± 0.14	Control = 1.40 ± 0.02	Addition of ulva meal significantly improved growth performance, feed utilization, total crude protein content, and percentage of highly unsaturated fatty acids. Fish fed 75 g kg−1 or 100 g kg−1 of U. fasciata performed better than others.
										U2 = 3.35 ± 0.28	U2 = 1.14 ± 0.08
										U3 = 3.20 ± 0.10	U3 = 1.20 ± 0.04
										U4 = 3.75 ± 0.03	U4 = 1.01 ± 0.03
										U5 = 3.73 ± 0.02	U5 = 1.04 ± 0.04
	24	Zhao et al., (2010)	Soybean (protein concentrate)	1	1	Three diets were formulated and the fish of each treatment were fed to five replicates. Fish of FM group were fed twice per day, SPC6 group were fed SPC diet six times per day. Fish of SPCM group were fed twice (SPCM2) or six times per day (SPCM6).	56	1500	500	Control = 6.27 ± 0.12	Control = 0.95 ± 0.01	The results showed that the Feed intake (FI) and feed conversion ratio (FCR) of fish in SPCM2 and SPC6 groups were higher than those in FM and SPCM6 groups. Specific growth rate (SGR) of fish in SPCM6 group was highest among four treatments.
										SPCM2 = 5.97 ± 0.05	SPCM2 = 1.01 ± 0.01
										SPCM6 = 6.37 ± 0.04	SPCM6 = 0.97 ± 0.00
										SPC = 6.07 ± 0.08	SPC = 1.02 ± 0.01
	25	Silva et al., (2014)**	Seaweed (Gracilaria vermiculophylla)	0.1	NR	Three experimental diets (GRA, POR, and ULV) were formulated to replace 10 % of whole diet by each of the three seaweeds. A control diet (CTRL) was used, without inclusion of any seaweed. Diets were fed to triplicate groups	84	75	75	Control = 1.27 ± 0.06	Control = 1.41 ± 0.04	The results obtained in this study suggest the usefulness of P. dioica and Ulva spp. to partially replace fishmeal in practical diets for tilapia juveniles up to 10 %, as no negative consequences on growth performance or body composition were observed. However, the inclusion of 10 % G. vermiculophylla seems to have a negative effect in diet palatability, reducing fish feed intake and growth perfo…
										ULV = 1.22 ± 0.06	ULV = 1.37 ± 0.15
	26	Silva et al., (2014)**	Seaweed (Porphyra dioica)		0.1		84	75		Control = 1.27 ± 0.06	Control = 1.41 ± 0.04
										POR = 1.23 ± 0.06	POR = 1.44 ± 0.08
	27	Silva et al., (2014)**	Seaweed (Ulva spp)		0.1		84	75		Control = 1.27 ± 0.06	Control = 1.41 ± 0.04
										GRA = 0.91 ± 0.04	GRA = 2.03 ± 0.09
	28	Sharda et al., (2017)	Soybean	25%, 50% and 75%	0.25	The basal (control) diet was prepared by mixing maize flour (10%), rice bran (25%), groundnut oil cake (25%), and fish meal (40%). The healthy fry of uniform size was randomly distributed in four experimental groups each with three replicates following a completely randomized design (CRD). Each tank was stocked with 10 fry of Nile tilapia. The fishes in the control treatment were fed with the con…	42	120	30	Conrol = 0.928 ± 0.27	Conrol = 3.22 ± 0.22	The results indicated a significant difference in net weight gain, percent weight gain, specific growth rate, food conversion ratio, and gross conversion efficiency of fry fed with different diets. The fish fed with fish meal and soybean meals have also indicated better food utilization with a lesser food conservation ratio (FCR) in control as compared to other experimental feeds including.
										T1 = 0.881 ± 0.25	T1 = 3.67 ± 0.44
										T2 = 0.847 ± 0.24	T2 = 3.34 ± 0.03
										T3 = 0.748 ± 0.22	T3 = 6.10 ± 0.73
										T4 = 0.519 ± 0.15	T4 = 11.60 ± 3.03
	29	Ahmad et al., (2020)	Soybean	25%, 50% and 75%	0.5	Four types of diet (35% crude protein) were formulated where fishmeal was replaced by soybean meal, partially up to 0%, 25%, 50%, and 75% designated as treatment T1, T2, T3, and T4 respectively. The diet T1 was the control diet where a fish meal was the main ingredient and sole source of protein. The experiment was done in triplicate	42	270	90	T1 = 2.04 ± 0.038	T1 = 2.21 ± 0.12	The results indicate that there were no significant differences (P>0.05) in percent weight gain (%), specific growth rate (SGR %), average daily weight gain (g/ind/day), and feed conversion ratio (FCR) up to 50% fishmeal replacement by comparing with the control diet without soybean meal. However, deterioration in growth performance was noted in fish receiving more than 50% dietary soybean meal. …
										T2 = 1.96 ± 0.197	T2 = 2.34 ± 0.34
										T3 = 1.89 ± 0.197	T3 = 2.55 ± 0.36
										T4 = 1.72 ± 0.52	T4 = 2.81 ± 0.74
	30	Marinho et al., (2013)	Seaweed (Ulva spp)	10%, 15% and 20%	0.1	A control diet (CTRL: Fishmeal) was compared with three experimental diets containing 10 % (U10), 15 % (U15), and 20 % (U20) of Ulva spp. Meal. The experiment was done in triplicate	63	270	90	Control = 2.87 ± 0.05	Control = 0.97 ± 0.03	By the end of the trial, all groups of fish had more than tripled their initial body weight. Specific growth rate and final body weight of U10 diet were similar to CTRL and significantly higher than U15 and U20 diets. Increasing Ulva dietary incorporation levels significantly increased feed conversion ratio (FCR), from 1.0 (CTRL) to 1.4 (U20). The high capacity of Nile tilapia to digest all exper…
										U10 = 2.78 ± 0.02	U10 = 1.03 ± 0.02
										U15 = 2.55 ± 0.02	U15 = 1.22 ± 0.005
										U20 = 2.36 ± 0.06	U20 = 1.37 ± 0.02
	Legend: FD: Fish Diet; SD: Soybean Diet; FFSB: Full Fat Soybean; FM: Fish Meal; FSM: Fermented Sobean Meal; FA: Fresh Algae; D+A: Diet + Artificial; AD: Artificial Diet; FW: Final Weight; WG: Weight Gain; DGR: Daily Growth Rate; SGR: Specific Growth Rate: FCR: Feed Conversion Rate; PER: Protein Efficiency Ratio; SPC: Soy Concentrate Protein; SPCM: Soy Concentrated Suplemented with Methionine; MF:…
